# Supplementary material for: Massive Expansion of Gypsy-Like Retrotransposons in Microbotryum Fungi
Source: Genome Biol Evol. 2017 Feb 2;9(2):363–71. doi: 10.1093/gbe/evx011 (PMC5381629; doi:10.1093/gbe/evx011)
Supplement: Supplementary Data [file evx011_Supp.zip]

Archive with 2 entries (2 files):
- SuppFig1.pdf
- SuppFig2.pdf
